# Supplementary material for: Characterization of Functional Components in Bovine Colostrum That Inhibit Norovirus Capsid Protruding Domains Interacting with HBGA Ligands
Source: Pathogens. 2021 Jul 7;10(7):857. doi: 10.3390/pathogens10070857 (PMC8308730; doi:10.3390/pathogens10070857)
Supplement: Supplementary file 1 [file pathogens-10-00857-s001.zip]

Archive with 1 entries (1 files):
- pathogens-1276326-supplementary.pdf
